# Supplementary material for: Pathologically relevant aldoses and environmental aldehydes cause cilium disassembly via formyl group-mediated mechanisms
Source: J Mol Cell Biol. 2023 Dec 6;16(1):mjad079. doi: 10.1093/jmcb/mjad079 (PMC11245732; doi:10.1093/jmcb/mjad079)
Supplement: mjad079_Supplemental_Files [file mjad079_supplemental_files.zip › Supplementary Table S1.xlsx]

## Sheet: Sheet1
Table S1. List of compounds
Chemical Reagents	Manufacturer	Catalog number
chloral hydrate	Sigma-Aldrich	23100
trichloroethanol	Sigma-Aldrich	T54801
trichloroacetic acid	Sigma-Aldrich	T9159
EGTA	Sigma-Aldrich	E4378
ionomycin	Sigma-Aldrich	I3909
tubastatin A	Sigma-Aldrich	SML0044
D-sorbitol	Solarbio	S8090
D-galactitol	Solarbio	T0150
D-mannose	Solarbio	G8370
D-mannitol	Solarbio	M8141
D-xylose	Solarbio	G8360
D-xylitol	Solarbio	X8080
D-fructose	Solarbio	F8100
formaldehyde	Tokyo Chemical Industry (Shanghai)	F0622
acetaldehyde	Tokyo Chemical Industry (Shanghai)	A1640
propionaldehyde	Tokyo Chemical Industry (Shanghai)	P0498
butyraldehyde	Tokyo Chemical Industry (Shanghai)	B0751
valeraldehyde	Tokyo Chemical Industry (Shanghai)	V0001
benzaldehyde	Tokyo Chemical Industry (Shanghai)	B2379
D-glucose	Tokyo Chemical Industry (Shanghai)	G0048
D-galactose	Tokyo Chemical Industry (Shanghai)	G0008
chloroacetaldehyde	Macklin	C831961
acrolein	Energy Chemical	A030507
Fluo-4 AM	Beyotime	S1060
L-glucose	MedChemExpress	HY-W010042
danusertib	MedChemExpress	HY-10179
calmidazolium chloride	MedChemExpress	HY-103319
