# Supplementary material for: Pathologically relevant aldoses and environmental aldehydes cause cilium disassembly via formyl group-mediated mechanisms
Source: J Mol Cell Biol. 2023 Dec 6;16(1):mjad079. doi: 10.1093/jmcb/mjad079 (PMC11245732; doi:10.1093/jmcb/mjad079)
Supplement: mjad079_Supplemental_Files [file mjad079_supplemental_files.zip › Supplementary Table S2.xlsx]

## Sheet: Sheet1
Table S2. List of primary antibodies
Primary antibodies	Manufacturer	Catalog number
mouse anti-α-tubulin	Abcam	ab7291
mouse anti-β-actin	Abcam	ab8226
mouse anti-HA tag	Abcam	ab1424
mouse anti-phospho-Ser/Thr	Abcam	ab17464
rabbit anti-detyrosinated α-tubulin	Abcam	ab48389
rabbit anti-HDAC6	Millipore	07-732
rabbit anti-Arl13B	Proteintech	17711-1-AP
mouse anti-Aurora A	Proteintech	66757-1-Ig
rabbit anti-O-GlcNAc transferase	Santa Cruz Biotechnology	sc-32921
rabbit anti-γ-tubulin	Sigma-Aldrich	T3320
mouse anti-acetylated α-tubulin	Sigma-Aldrich	T7451
mouse anti-O-GlcNAc	Sigma-Aldrich	O7764
mouse anti-polyglutamylated α-tubulin	Sigma-Aldrich	T9822
rabbit anti-phospho-Aurora A	Sigma-Aldrich	SAB4503898
